# Supplementary material for: Dissection of Maize Drought Tolerance at the Flowering Stage Using Genome-Wide Association Studies
Source: Genes (Basel). 2022 Mar 23;13(4):564. doi: 10.3390/genes13040564 (PMC9031386; doi:10.3390/genes13040564)
Supplement: Supplementary file 1 [file genes-13-00564-s001.zip]

Archive with 1 entries (1 files):
- genes-1657528-supplementary.pdf
